# Supplementary material for: New species of the subgenus Epiphragma Osten Sacken from China (Diptera, Limoniidae)
Source: Zookeys. 2019 Sep 18;876:39–54. doi: 10.3897/zookeys.876.33163 (PMC6761208; doi:10.3897/zookeys.876.33163)
Supplement: XML Treatment for Epiphragma (Epiphragma) acuminatum [file zookeys.876.33163-treatment1.xml]

<!DOCTYPE tp:taxon-treatment
  PUBLIC "-//TaxonX//DTD Taxonomic Treatment Publishing DTD v0 20100105//EN" "tax-treatment-NSO.dtd">
<tp:taxon-treatment xmlns:tp="http://www.plazi.org/taxpub"><tp:treatment-meta><kwd-group><label>Taxon classification</label><kwd><named-content xmlns:xlink="http://www.w3.org/1999/xlink" content-type="kingdom">Animalia</named-content></kwd><kwd><named-content xmlns:xlink="http://www.w3.org/1999/xlink" content-type="order">Diptera</named-content></kwd><kwd><named-content xmlns:xlink="http://www.w3.org/1999/xlink" content-type="family">Limoniidae</named-content></kwd></kwd-group><mixed-citation publication-type="journal"><person-group><name><surname>Zhang</surname><given-names>Bing</given-names></name><name><surname>Mao</surname><given-names>Meng</given-names></name><name><surname>Yang</surname><given-names>Ding</given-names></name></person-group><article-title>New species of the subgenus <italic><tp:taxon-name><tp:taxon-name-part taxon-name-part-type="genus" reg="Epiphragma"/><tp:taxon-name-part taxon-name-part-type="subgenus" reg="Epiphragma">Epiphragma</tp:taxon-name-part></tp:taxon-name></italic> Osten Sacken from China (<tp:taxon-name><tp:taxon-name-part taxon-name-part-type="order">Diptera</tp:taxon-name-part></tp:taxon-name>, <tp:taxon-name><tp:taxon-name-part taxon-name-part-type="family">Limoniidae</tp:taxon-name-part></tp:taxon-name>)</article-title><source>Zookeys</source><day>18</day><month>9</month><year>2019</year><volume>876</volume><fpage>39</fpage><lpage>54</lpage><pub-id pub-id-type="doi">10.3897/zookeys.876.33163</pub-id></mixed-citation></tp:treatment-meta><tp:nomenclature><tp:taxon-name><object-id xmlns:xlink="http://www.w3.org/1999/xlink" content-type="arpha" xlink:type="simple">7865B404-5BA2-5F2A-876F-AE5DAAD9C516</object-id>
            <tp:taxon-name-part taxon-name-part-type="genus" reg="Epiphragma">Epiphragma</tp:taxon-name-part> (<tp:taxon-name-part taxon-name-part-type="subgenus" reg="Epiphragma">Epiphragma</tp:taxon-name-part>) <tp:taxon-name-part taxon-name-part-type="species" reg="acuminatum">acuminatum</tp:taxon-name-part>
            <object-id xmlns:xlink="http://www.w3.org/1999/xlink" content-type="zoobank" xlink:type="simple">http://zoobank.org/8D097E94-414F-4B15-8E28-99EF59F9637D</object-id></tp:taxon-name><tp:taxon-status xmlns:xlink="http://www.w3.org/1999/xlink" xlink:type="simple">sp. nov.</tp:taxon-status><xref ref-type="fig" rid="F1">Figs 1</xref><xref ref-type="fig" rid="F1">, 2</xref><xref ref-type="fig" rid="F3">, 8</xref><xref ref-type="fig" rid="F4">, 12</xref><xref ref-type="fig" rid="F5">, 16–21</xref></tp:nomenclature><tp:treatment-sec sec-type="diagnosis" id="SECID0EBTAE"><title>Diagnosis.</title><p>Generally brownish yellow with pale gray pruinosity. Femora yellow with two dark brown rings, first at basal 2/3, second at tip, broader. Wing brownish hyaline with conspicuous brown pattern, chiefly spotted, with narrow dark brown margin, brownish hyaline areas large. Origin of Rs obtuse and curved with short spur; <italic>m-cu</italic> at basal 1/3 of cell <italic>dm.</italic> Interbase with long and slender rod beyond base, longer than gonocoxite, apex with sharp point; whole slender rod S-shaped. Aedeagus 1/2 as long as gonocoxite, sword-tip shaped.</p></tp:treatment-sec><tp:treatment-sec sec-type="description" id="SECID0ELTAE"><title>Description.</title><p><bold>Male.</bold> (n = 3): Body length 11.5–13.0 mm, wing length 12.0–14.0 mm, antenna length 2.5–2.7 mm. Head (Figs <xref ref-type="fig" rid="F1">1</xref>, <xref ref-type="fig" rid="F3">8</xref>). Brownish yellow with pale gray pruinosity except orbit pale yellow. One median tubercle between eyes. Setae on head black. Scape and pedicel brown, flagellum 13-segmented with two basal segments fused, fusion-segment yellow, succeeding segments brownish, flagellomeres cylindrical, apical segments elongate, with longer verticils. Proboscis brownish black with black setae; palpus black with black setae.</p><p>Thorax (Figs <xref ref-type="fig" rid="F1">1</xref>, <xref ref-type="fig" rid="F3">8</xref>). Generally brownish yellow with pale gray pruinosity. Pronotum and prescutum brownish yellow. Prescutum with four black stripes, intermediate pair long and almost extended to transverse suture. Scutum brownish black, intermediate brownish yellow, scutellum and mediotergite brownish yellow. Pleura brown, variegated by brownish yellow areas. Setae on thorax brown. Coxae and trochanters yellow; femora yellow with two dark brown rings, first at basal 2/3, second at tip, broader; tibiae brown with one spur; tarsi brown. Setae on legs brown except coxae with brownish yellow setae. Wing (Figs <xref ref-type="fig" rid="F1">1</xref>, <xref ref-type="fig" rid="F4">12</xref>). Brownish hyaline with conspicuous brown pattern, chiefly spotted, with narrow dark brown margin, brownish hyaline areas large. Base of wing brown, connected with two large ocellate circles with flattened tips; one circle along cord connected with second circle. Stigma solidly dark brown. Origin of Rs obtuse and curved with short spur; R<sub>2+3+4</sub> longer than R<sub>2+3</sub>; <italic>m-cu</italic> at basal 1/3 of cell <italic>dm.</italic> Halter 1.7–1.8 mm long, brownish black except base of stem yellow and apex of knob pale yellow. Setae on wings brownish yellow.</p><p>Abdomen (Fig. <xref ref-type="fig" rid="F1">1</xref>). Tergites 1–5 brownish yellow; tergites 6–9 brownish black. Sternites 1–5 grayish yellow, both sides brownish yellow; sternites 6–9 brownish black. Setae on abdomen brown. Hypopygium (Figs <xref ref-type="fig" rid="F5">16–21</xref>). Posterior margin of tergite 9 (Figs <xref ref-type="fig" rid="F5">16</xref>, <xref ref-type="fig" rid="F5">19</xref>, <xref ref-type="fig" rid="F5">20</xref>) with subtrigonal lobe on each side of median V-shaped notch. Base of outer gonostylus (Figs <xref ref-type="fig" rid="F5">17</xref>, <xref ref-type="fig" rid="F5">19–21</xref>) broad, tip curved into spine. Base of inner gonostylus (Figs <xref ref-type="fig" rid="F5">18–21</xref>) with setae, tip obtuse and curved up. Interbase (Figs <xref ref-type="fig" rid="F5">20</xref>, <xref ref-type="fig" rid="F5">21</xref>) with long and slender rod beyond base, longer than gonocoxite, apex with sharp point; whole slender rod S-shaped. Aedeagus (Figs <xref ref-type="fig" rid="F5">20</xref>, <xref ref-type="fig" rid="F5">21</xref>) half as long as gonocoxite, sword-tip shaped.</p><fig id="F1" position="float" orientation="portrait"><object-id xmlns:xlink="http://www.w3.org/1999/xlink" content-type="doi" xlink:type="simple">10.3897/zookeys.876.33163.figures1-6</object-id><object-id xmlns:xlink="http://www.w3.org/1999/xlink" content-type="arpha" xlink:type="simple">F1FAC0AC-BB18-5178-A332-225AC13953E7</object-id><label>Figures 1–6.</label><caption><p><bold>1, 2</bold><tp:taxon-name><tp:taxon-name-part taxon-name-part-type="genus" reg="Epiphragma">Epiphragma</tp:taxon-name-part> (<tp:taxon-name-part taxon-name-part-type="subgenus" reg="Epiphragma">Epiphragma</tp:taxon-name-part>) <tp:taxon-name-part taxon-name-part-type="species" reg="acuminatum">acuminatum</tp:taxon-name-part></tp:taxon-name> sp. nov. <bold>3, 4</bold><tp:taxon-name><tp:taxon-name-part taxon-name-part-type="genus" reg="Epiphragma">Epiphragma</tp:taxon-name-part> (<tp:taxon-name-part taxon-name-part-type="subgenus" reg="Epiphragma">Epiphragma</tp:taxon-name-part>) <tp:taxon-name-part taxon-name-part-type="species" reg="henanensis">henanensis</tp:taxon-name-part></tp:taxon-name> sp. nov. <bold>5, 6</bold><tp:taxon-name><tp:taxon-name-part taxon-name-part-type="genus" reg="Epiphragma">Epiphragma</tp:taxon-name-part> (<tp:taxon-name-part taxon-name-part-type="subgenus" reg="Epiphragma">Epiphragma</tp:taxon-name-part>) <tp:taxon-name-part taxon-name-part-type="species" reg="longitubum">longitubum</tp:taxon-name-part></tp:taxon-name> sp. nov. <bold>1, 3, 5</bold> male habitus, lateral view <bold>2, 4, 6</bold> female habitus, lateral view. Scale bars: 1 mm.</p></caption><graphic xmlns:xlink="http://www.w3.org/1999/xlink" xlink:href="zookeys-876-039-g001.jpg" position="float" orientation="portrait" xlink:type="simple" id="oo_340885.jpg"><uri content-type="original_file" xlink:type="simple">https://binary.pensoft.net/fig/340885</uri></graphic></fig><fig id="F2" position="float" orientation="portrait"><object-id xmlns:xlink="http://www.w3.org/1999/xlink" content-type="doi" xlink:type="simple">10.3897/zookeys.876.33163.figure7</object-id><object-id xmlns:xlink="http://www.w3.org/1999/xlink" content-type="arpha" xlink:type="simple">131A8060-1E99-5697-82A9-18AE00AAA5DE</object-id><label>Figure 7.</label><caption><p><tp:taxon-name><tp:taxon-name-part taxon-name-part-type="genus" reg="Epiphragma">Epiphragma</tp:taxon-name-part> (<tp:taxon-name-part taxon-name-part-type="subgenus" reg="Epiphragma">Epiphragma</tp:taxon-name-part>) <tp:taxon-name-part taxon-name-part-type="species" reg="insigne">insigne</tp:taxon-name-part></tp:taxon-name> (van der Wulp, 1878). Male habitus, lateral view. Scale bar: 1 mm.</p></caption><graphic xmlns:xlink="http://www.w3.org/1999/xlink" xlink:href="zookeys-876-039-g002.jpg" position="float" orientation="portrait" xlink:type="simple" id="oo_340886.jpg"><uri content-type="original_file" xlink:type="simple">https://binary.pensoft.net/fig/340886</uri></graphic></fig><p><bold>Female.</bold> (n = 19): Body length 12.6–14.0 mm, wing length 12.8–14.2 mm, antenna length 2.5–2.7 mm. Similar to male. Cerci reddish brown; hypovalves brown (Fig. <xref ref-type="fig" rid="F1">2</xref>).</p></tp:treatment-sec><tp:treatment-sec sec-type="type material" id="SECID0EJZAE"><title>Type Material.</title><p><bold>Holotype</bold> male (CAU), China: Ningxia, Jingyuan, Liupanshan, Liangdianxia, 2007.VI.28, Gang Yao (light trap). <bold>Paratypes</bold>: 2 males, 8 females (CAU), China: Ningxia, Jingyuan, Liupanshan, Liangdianxia, 2007.VI.28, Gang Yao (light trap); 2 females (CAU), China: Ningxia, Jingyuan, Liupanshan, Liangdianxia, 2007.VI.27, Gang Yao (light trap); 8 females (CAU), China: Ningxia Yinchuan Helanshan Suyukou, 2007. VII. 5, Gang Yao; 1 female (CAU), China: Ningxia, Jingyuan, Liupanshan, Liangdianxia, 2007.VII.15, Gang Yao (light trap).</p></tp:treatment-sec><tp:treatment-sec sec-type="distribution" id="SECID0ETZAE"><title>Distribution.</title><p>China (Ningxia).</p></tp:treatment-sec><tp:treatment-sec sec-type="etymology" id="SECID0EYZAE"><title>Etymology.</title><p>The specific name refers to the interbase narrowing to a slender point.</p></tp:treatment-sec><tp:treatment-sec sec-type="remarks" id="SECID0E4ZAE"><title>Remarks.</title><p>This new species is somewhat similar to <tp:taxon-name><tp:taxon-name-part taxon-name-part-type="genus" reg="Epiphragma">E.</tp:taxon-name-part> (<tp:taxon-name-part taxon-name-part-type="subgenus" reg="Epiphragma">E.</tp:taxon-name-part>) <tp:taxon-name-part taxon-name-part-type="species" reg="sultanum">sultanum</tp:taxon-name-part></tp:taxon-name> Alexander, 1938 from China (Sichuan) in having a similar shape of the hypopygium, but it can be separated from the latter in having the femora yellow with two dark brown rings, the origin of Rs obtuse and curved with a short spur, and <italic>m-cu</italic> at basal 1/3 of cell <italic>dm.</italic> In <tp:taxon-name><tp:taxon-name-part taxon-name-part-type="genus" reg="Epiphragma">E.</tp:taxon-name-part> (<tp:taxon-name-part taxon-name-part-type="subgenus" reg="Epiphragma">E.</tp:taxon-name-part>) <tp:taxon-name-part taxon-name-part-type="species" reg="sultanum">sultanum</tp:taxon-name-part></tp:taxon-name>, the femora are black brown with a narrow yellow ring; the origin of Rs is obtuse and without a spur; and <italic>m-cu</italic> is at basal 1/2 of cell <italic>dm</italic> (<xref ref-type="bibr" rid="B5">Alexander 1938</xref>).</p></tp:treatment-sec><tp:treatment-sec><!--Section generated to contain objects referenced in tp:taxon-treatment.--><fig id="F3" position="float" orientation="portrait"><object-id xmlns:xlink="http://www.w3.org/1999/xlink" content-type="doi" xlink:type="simple">10.3897/zookeys.876.33163.figures8-11</object-id><object-id xmlns:xlink="http://www.w3.org/1999/xlink" content-type="arpha" xlink:type="simple">3F867025-7D06-5CE3-A5CA-5EE68D02FD49</object-id><label>Figures 8–11.</label><caption><p>Head and thorax (male). dorsal view. <bold>8</bold><tp:taxon-name><tp:taxon-name-part taxon-name-part-type="genus" reg="Epiphragma">Epiphragma</tp:taxon-name-part> (<tp:taxon-name-part taxon-name-part-type="subgenus" reg="Epiphragma">Epiphragma</tp:taxon-name-part>) <tp:taxon-name-part taxon-name-part-type="species" reg="acuminatum">acuminatum</tp:taxon-name-part></tp:taxon-name> sp. nov. <bold>9</bold><tp:taxon-name><tp:taxon-name-part taxon-name-part-type="genus" reg="Epiphragma">Epiphragma</tp:taxon-name-part> (<tp:taxon-name-part taxon-name-part-type="subgenus" reg="Epiphragma">Epiphragma</tp:taxon-name-part>) <tp:taxon-name-part taxon-name-part-type="species" reg="henanensis">henanensis</tp:taxon-name-part></tp:taxon-name> sp. nov. <bold>10</bold><tp:taxon-name><tp:taxon-name-part taxon-name-part-type="genus" reg="Epiphragma">Epiphragma</tp:taxon-name-part> (<tp:taxon-name-part taxon-name-part-type="subgenus" reg="Epiphragma">Epiphragma</tp:taxon-name-part>) <tp:taxon-name-part taxon-name-part-type="species" reg="insigne">insigne</tp:taxon-name-part></tp:taxon-name> (van der Wulp, 1878) <bold>11</bold><tp:taxon-name><tp:taxon-name-part taxon-name-part-type="genus" reg="Epiphragma">Epiphragma</tp:taxon-name-part> (<tp:taxon-name-part taxon-name-part-type="subgenus" reg="Epiphragma">Epiphragma</tp:taxon-name-part>) <tp:taxon-name-part taxon-name-part-type="species" reg="longitubum">longitubum</tp:taxon-name-part></tp:taxon-name> sp. nov. Scale bars: 1 mm.</p></caption><graphic xmlns:xlink="http://www.w3.org/1999/xlink" xlink:href="zookeys-876-039-g003.jpg" position="float" orientation="portrait" xlink:type="simple" id="oo_340887.jpg"><uri content-type="original_file" xlink:type="simple">https://binary.pensoft.net/fig/340887</uri></graphic></fig><fig id="F4" position="float" orientation="portrait"><object-id xmlns:xlink="http://www.w3.org/1999/xlink" content-type="doi" xlink:type="simple">10.3897/zookeys.876.33163.figures12-15</object-id><object-id xmlns:xlink="http://www.w3.org/1999/xlink" content-type="arpha" xlink:type="simple">EC5914E1-588C-5EDF-9BF8-B63732CAE4EE</object-id><label>Figures 12–15.</label><caption><p>Wing (male). <bold>12</bold><tp:taxon-name><tp:taxon-name-part taxon-name-part-type="genus" reg="Epiphragma">Epiphragma</tp:taxon-name-part> (<tp:taxon-name-part taxon-name-part-type="subgenus" reg="Epiphragma">Epiphragma</tp:taxon-name-part>) <tp:taxon-name-part taxon-name-part-type="species" reg="acuminatum">acuminatum</tp:taxon-name-part></tp:taxon-name> sp. nov. <bold>13</bold><tp:taxon-name><tp:taxon-name-part taxon-name-part-type="genus" reg="Epiphragma">Epiphragma</tp:taxon-name-part> (<tp:taxon-name-part taxon-name-part-type="subgenus" reg="Epiphragma">Epiphragma</tp:taxon-name-part>) <tp:taxon-name-part taxon-name-part-type="species" reg="henanensis">henanensis</tp:taxon-name-part></tp:taxon-name> sp. nov. <bold>14</bold><tp:taxon-name><tp:taxon-name-part taxon-name-part-type="genus" reg="Epiphragma">Epiphragma</tp:taxon-name-part> (<tp:taxon-name-part taxon-name-part-type="subgenus" reg="Epiphragma">Epiphragma</tp:taxon-name-part>) <tp:taxon-name-part taxon-name-part-type="species" reg="insigne">insigne</tp:taxon-name-part></tp:taxon-name> (van der Wulp, 1878) <bold>15</bold><tp:taxon-name><tp:taxon-name-part taxon-name-part-type="genus" reg="Epiphragma">Epiphragma</tp:taxon-name-part> (<tp:taxon-name-part taxon-name-part-type="subgenus" reg="Epiphragma">Epiphragma</tp:taxon-name-part>) <tp:taxon-name-part taxon-name-part-type="species" reg="longitubum">longitubum</tp:taxon-name-part></tp:taxon-name> sp. nov. Scale bars: 1 mm.</p></caption><graphic xmlns:xlink="http://www.w3.org/1999/xlink" xlink:href="zookeys-876-039-g004.jpg" position="float" orientation="portrait" xlink:type="simple" id="oo_340888.jpg"><uri content-type="original_file" xlink:type="simple">https://binary.pensoft.net/fig/340888</uri></graphic></fig><fig id="F5" position="float" orientation="portrait"><object-id xmlns:xlink="http://www.w3.org/1999/xlink" content-type="doi" xlink:type="simple">10.3897/zookeys.876.33163.figures16-21</object-id><object-id xmlns:xlink="http://www.w3.org/1999/xlink" content-type="arpha" xlink:type="simple">472EC329-41A7-564B-86A5-154ACAA5962E</object-id><label>Figures 16–21.</label><caption><p><tp:taxon-name><tp:taxon-name-part taxon-name-part-type="genus" reg="Epiphragma">Epiphragma</tp:taxon-name-part> (<tp:taxon-name-part taxon-name-part-type="subgenus" reg="Epiphragma">Epiphragma</tp:taxon-name-part>) <tp:taxon-name-part taxon-name-part-type="species" reg="acuminatum">acuminatum</tp:taxon-name-part></tp:taxon-name> sp. nov. <bold>16</bold> Ninth tergite, dorsal view <bold>17</bold> outer gonostylus, lateral view <bold>18</bold> inner gonostylus, lateral view <bold>19</bold> hypopygium, lateral view <bold>20</bold> hypopygium, dorsal view <bold>21</bold> hypopygium, ventral view. Scale bars: 0.1 mm.</p></caption><graphic xmlns:xlink="http://www.w3.org/1999/xlink" xlink:href="zookeys-876-039-g005.jpg" position="float" orientation="portrait" xlink:type="simple" id="oo_340889.jpg"><uri content-type="original_file" xlink:type="simple">https://binary.pensoft.net/fig/340889</uri></graphic></fig></tp:treatment-sec><ref-list><ref id="B5"><mixed-citation xmlns:xlink="http://www.w3.org/1999/xlink" xlink:type="simple"><person-group><name name-style="western"><surname>Alexander</surname><given-names>CP</given-names></name></person-group> (<year>1938</year>) <article-title>New or little-known <tp:taxon-name><tp:taxon-name-part taxon-name-part-type="family">Tipulidae</tp:taxon-name-part></tp:taxon-name> from eastern Asia (<tp:taxon-name><tp:taxon-name-part taxon-name-part-type="order">Diptera</tp:taxon-name-part></tp:taxon-name>). XXXVIII.</article-title><source>Philippine Journal of Science</source><volume>66</volume>: <fpage>309</fpage>–<lpage>342</lpage>.</mixed-citation></ref></ref-list></tp:taxon-treatment>
