# Supplementary material for: New species of the subgenus Epiphragma Osten Sacken from China (Diptera, Limoniidae)
Source: Zookeys. 2019 Sep 18;876:39–54. doi: 10.3897/zookeys.876.33163 (PMC6761208; doi:10.3897/zookeys.876.33163)
Supplement: XML Treatment for Epiphragma (Epiphragma) henanensis [file zookeys.876.33163-treatment2.xml]

<!DOCTYPE tp:taxon-treatment
  PUBLIC "-//TaxonX//DTD Taxonomic Treatment Publishing DTD v0 20100105//EN" "tax-treatment-NSO.dtd">
<tp:taxon-treatment xmlns:tp="http://www.plazi.org/taxpub"><tp:treatment-meta><kwd-group><label>Taxon classification</label><kwd><named-content xmlns:xlink="http://www.w3.org/1999/xlink" content-type="kingdom">Animalia</named-content></kwd><kwd><named-content xmlns:xlink="http://www.w3.org/1999/xlink" content-type="order">Diptera</named-content></kwd><kwd><named-content xmlns:xlink="http://www.w3.org/1999/xlink" content-type="family">Limoniidae</named-content></kwd></kwd-group><mixed-citation publication-type="journal"><person-group><name><surname>Zhang</surname><given-names>Bing</given-names></name><name><surname>Mao</surname><given-names>Meng</given-names></name><name><surname>Yang</surname><given-names>Ding</given-names></name></person-group><article-title>New species of the subgenus <italic><tp:taxon-name><tp:taxon-name-part taxon-name-part-type="genus" reg="Epiphragma"/><tp:taxon-name-part taxon-name-part-type="subgenus" reg="Epiphragma">Epiphragma</tp:taxon-name-part></tp:taxon-name></italic> Osten Sacken from China (<tp:taxon-name><tp:taxon-name-part taxon-name-part-type="order">Diptera</tp:taxon-name-part></tp:taxon-name>, <tp:taxon-name><tp:taxon-name-part taxon-name-part-type="family">Limoniidae</tp:taxon-name-part></tp:taxon-name>)</article-title><source>Zookeys</source><day>18</day><month>9</month><year>2019</year><volume>876</volume><fpage>39</fpage><lpage>54</lpage><pub-id pub-id-type="doi">10.3897/zookeys.876.33163</pub-id></mixed-citation></tp:treatment-meta><tp:nomenclature><tp:taxon-name><object-id xmlns:xlink="http://www.w3.org/1999/xlink" content-type="arpha" xlink:type="simple">1BFC9217-AB2A-56F1-A949-69A362A9FD88</object-id>
            <tp:taxon-name-part taxon-name-part-type="genus" reg="Epiphragma">Epiphragma</tp:taxon-name-part> (<tp:taxon-name-part taxon-name-part-type="subgenus" reg="Epiphragma">Epiphragma</tp:taxon-name-part>) <tp:taxon-name-part taxon-name-part-type="species" reg="henanensis">henanensis</tp:taxon-name-part>
            <object-id xmlns:xlink="http://www.w3.org/1999/xlink" content-type="zoobank" xlink:type="simple">http://zoobank.org/18B3FC53-9530-4289-9C5E-0E276E1D26F4</object-id></tp:taxon-name><tp:taxon-status xmlns:xlink="http://www.w3.org/1999/xlink" xlink:type="simple">sp. nov</tp:taxon-status><xref ref-type="fig" rid="F1">Figs 3</xref><xref ref-type="fig" rid="F1">, 4</xref><xref ref-type="fig" rid="F3">, 9</xref><xref ref-type="fig" rid="F4">, 13</xref><xref ref-type="fig" rid="F6">, 22–27</xref></tp:nomenclature><tp:treatment-sec sec-type="diagnosis" id="SECID0EJ4AE"><title>Diagnosis.</title><p>Generally brown with gray pruinosity. Vertex with one median brown line. Femora yellow with two brown rings, first at basal 2/3, second at before tip, longer than yellow tip. Wing brownish hyaline with conspicuous brown pattern, chiefly spotted, without narrow dark brown margin. Origin of Rs obtuse and sharp with long spur; <italic>m-cu</italic> at basal 1/2 of cell <italic>dm.</italic> Interbase with long and slender rod beyond base, almost as long as gonocoxite, apex with sharp point, whole slender rod finger-shaped. Aedeagus 1/2 as long as gonocoxite, sword-tip shaped.</p></tp:treatment-sec><tp:treatment-sec sec-type="description" id="SECID0ET4AE"><title>Description.</title><p><bold>Male.</bold> (n = 27): Body length 8.5–10.5 mm, wing length 9.6–12.0 mm, antenna length 1.2–1.8 mm. Head (Figs <xref ref-type="fig" rid="F1">3</xref>, <xref ref-type="fig" rid="F3">9</xref>). Brownish yellow. Vertex with one brown median line. One median tubercle between eyes. Setae on head black. Scape and pedicel dark brown, flagellum 13-segmented with two basal segments fused, fusion-segment yellow, succeeding segments dark brown, flagellomeres cylindrical, apical segments elongate, with longer verticils. Proboscis brownish yellow with black setae; palpus black with black setae.</p><p>Thorax (Figs <xref ref-type="fig" rid="F1">3</xref>, <xref ref-type="fig" rid="F3">9</xref>). Generally dark brown with pale gray pruinosity. Pronotum brown with one brownish yellow stripe. Prescutum brownish with four dark brown stripes, intermediate pair long, with lateral, humeral and anterior parts brown. Scutum and scutellum brown. Mediotergite black brown. Pleura brown, variegated by dark brown areas. Setae on thorax black brown. Coxae pale brown; trochanters brownish yellow; femora yellow with two brown rings, first at basal 2/3, second near tip, longer than yellow tip; tibiae brownish yellow with one spur; tarsi brownish yellow with bright yellow tip. Setae on legs black brown. Wing (Figs <xref ref-type="fig" rid="F1">3</xref>, <xref ref-type="fig" rid="F4">13</xref>). Brownish hyaline with conspicuous brown pattern, chiefly spotted, without narrow dark brown margin. Base of wing brown, connected with two large ocellate circles with flattened tips; one circle along cord connected with second circle, each tip of vein with brown spot. Stigma solidly dark brown. Origin of Rs obtuse and sharp with long spur; R<sub>2+3+4</sub> longer than R<sub>2+3</sub>; <italic>m-cu</italic> at basal 1/2 of cell <italic>dm.</italic> Halter 1.1–1.6 mm long, brownish black except base of stem yellow and apex of knob brownish yellow. Setae on wings brownish yellow.</p><fig id="F3" position="float" orientation="portrait"><object-id xmlns:xlink="http://www.w3.org/1999/xlink" content-type="doi" xlink:type="simple">10.3897/zookeys.876.33163.figures8-11</object-id><object-id xmlns:xlink="http://www.w3.org/1999/xlink" content-type="arpha" xlink:type="simple">3F867025-7D06-5CE3-A5CA-5EE68D02FD49</object-id><label>Figures 8–11.</label><caption><p>Head and thorax (male). dorsal view. <bold>8</bold><tp:taxon-name><tp:taxon-name-part taxon-name-part-type="genus" reg="Epiphragma">Epiphragma</tp:taxon-name-part> (<tp:taxon-name-part taxon-name-part-type="subgenus" reg="Epiphragma">Epiphragma</tp:taxon-name-part>) <tp:taxon-name-part taxon-name-part-type="species" reg="acuminatum">acuminatum</tp:taxon-name-part></tp:taxon-name> sp. nov. <bold>9</bold><tp:taxon-name><tp:taxon-name-part taxon-name-part-type="genus" reg="Epiphragma">Epiphragma</tp:taxon-name-part> (<tp:taxon-name-part taxon-name-part-type="subgenus" reg="Epiphragma">Epiphragma</tp:taxon-name-part>) <tp:taxon-name-part taxon-name-part-type="species" reg="henanensis">henanensis</tp:taxon-name-part></tp:taxon-name> sp. nov. <bold>10</bold><tp:taxon-name><tp:taxon-name-part taxon-name-part-type="genus" reg="Epiphragma">Epiphragma</tp:taxon-name-part> (<tp:taxon-name-part taxon-name-part-type="subgenus" reg="Epiphragma">Epiphragma</tp:taxon-name-part>) <tp:taxon-name-part taxon-name-part-type="species" reg="insigne">insigne</tp:taxon-name-part></tp:taxon-name> (van der Wulp, 1878) <bold>11</bold><tp:taxon-name><tp:taxon-name-part taxon-name-part-type="genus" reg="Epiphragma">Epiphragma</tp:taxon-name-part> (<tp:taxon-name-part taxon-name-part-type="subgenus" reg="Epiphragma">Epiphragma</tp:taxon-name-part>) <tp:taxon-name-part taxon-name-part-type="species" reg="longitubum">longitubum</tp:taxon-name-part></tp:taxon-name> sp. nov. Scale bars: 1 mm.</p></caption><graphic xmlns:xlink="http://www.w3.org/1999/xlink" xlink:href="zookeys-876-039-g003.jpg" position="float" orientation="portrait" xlink:type="simple" id="oo_340887.jpg"><uri content-type="original_file" xlink:type="simple">https://binary.pensoft.net/fig/340887</uri></graphic></fig><p>Abdomen (Fig. <xref ref-type="fig" rid="F1">3</xref>). Tergites brown with median brownish stripe, both sides with black brown lines. Sternites brownish yellow. Last three segments black brown. Setae on abdomen black. Hypopygium (Figs <xref ref-type="fig" rid="F6">22–27</xref>). Posterior margin of tergite 9 (Figs <xref ref-type="fig" rid="F6">22</xref>, <xref ref-type="fig" rid="F6">25</xref>, <xref ref-type="fig" rid="F6">26</xref>) with subtrigonal lobe on each side of median V-shaped notch. Tip of outer gonostylus (Figs <xref ref-type="fig" rid="F6">23</xref>, <xref ref-type="fig" rid="F6">25–27</xref>) abruptly slender, curved into spine. Inner gonostylus (Figs <xref ref-type="fig" rid="F6">24–27</xref>) apically obtuse with setae. Interbase (Figs <xref ref-type="fig" rid="F6">26</xref>, <xref ref-type="fig" rid="F6">27</xref>) with long and slender rod beyond base, almost as long as gonocoxite, apex with sharp point, whole slender rod finger-shaped. Aedeagus (Figs <xref ref-type="fig" rid="F6">26</xref>, <xref ref-type="fig" rid="F6">27</xref>) half as long as gonocoxite, sword-tip shaped.</p><p><bold>Female.</bold> (n = 57): Body length 8.6–12.0 mm, wing length 9.5–12.3 mm, antenna length 1.2–1.8 mm. Similar to male. Cerci reddish brown; hypovalves reddish yellow (Fig. <xref ref-type="fig" rid="F1">4</xref>).</p></tp:treatment-sec><tp:treatment-sec sec-type="type material" id="SECID0EDDAG"><title>Type Material.</title><p><bold>Holotype</bold> male (CAU), China: Henan, Nanyang, Neixiang, Baotianman, 2004.VII.22, Kuiyan Zhang. <bold>Paratypes</bold>: 1 female (CAU), China: Shaanxi, Foping, Xigou, 2006.VII.27, Yajun Zhu; 2 females (CAU), China: Henan, Nanyang, Neixiang, Baotianman, 2004.VII.22, Hui Dong; 1 female (CAU), China: Henan, Nanyang, Neixiang, Baotianman, 2004.VII.23, Hui Dong; 1 female (CAU), China: Henan, Nanyang, Neixiang, Baotianman, 2008.VIII.10, Ding Yang; 1 female (CAU), China: Henan, Nanyang, Neixiang, Baotianman, 2008.VIII.11, Xingyue; 1 female (CAU), China: Hubei, Shennongjia, Liujiawuchang, 2007.VII.30, Qifei Liu (light trap); 1 female (CAU), China: Hubei, Shennongjia, Liujiawuchang, 2007.VII.31, Qifei Liu (light trap); 1 female (CAU), China: Hubei, Shennongjia, Ping Qian, 2007.VII.25, Qifei Liu (light trap); 1 female (CAU), China: Hubei, Shennongjia, Dalongtan, 2009.VI.27, Qifei Liu (light trap); 2 males, 1 female (CAU), China: Hubei, Shennongjia, Guanmenshan, 2009.VII.2, Qifei Liu (light trap); 20 males, 29 females (CAU), China: Hubei, Shennongjia, Qiangjiaping, 2009.VII.4, Qifei Liu (light trap); 1 male, 2 females (CAU), China: Hubei, Shennongjia, Qiangjiaping, 2009.VII.4, Liang Liang (light trap); 2 males (CAU), China: Hubei, Shennongjia, Caiqi, 2009.VII.14, Qifei Liu (light trap); 1 female (CAU), China: Hubei, Shennongjia, Caiqi, 2009.VII.14, Liang Liang (light trap); 1 male, 13 females (CAU), China: Hubei, Shennongjia, Yinyuhe, 2009.VII.18, Qifei Liu (light trap); 1 female (CAU), China: Hubei, Shennongjia, Yinyuhe, 2009.VII.18, Liang Liang (light trap).</p></tp:treatment-sec><tp:treatment-sec sec-type="distribution" id="SECID0ENDAG"><title>Distribution.</title><p>China (Henan, Shaanxi, Hubei).</p></tp:treatment-sec><tp:treatment-sec sec-type="etymology" id="SECID0ESDAG"><title>Etymology.</title><p>The species is named after the type locality Henan.</p></tp:treatment-sec><tp:treatment-sec sec-type="remarks" id="SECID0EXDAG"><title>Remarks.</title><p>This new species is somewhat similar to <tp:taxon-name><tp:taxon-name-part taxon-name-part-type="genus" reg="Epiphragma">E.</tp:taxon-name-part> (<tp:taxon-name-part taxon-name-part-type="subgenus" reg="Epiphragma">E.</tp:taxon-name-part>) <tp:taxon-name-part taxon-name-part-type="species" reg="elongatum">elongatum</tp:taxon-name-part></tp:taxon-name> Mao &amp; Yang, 2009 from China (Yunnan) in having a similar shape of the hypopygium, but it can be separated from the latter by the wing pattern without narrow dark brown margin, the origin of Rs with a long spur, and <italic>m-cu</italic> at basal 1/2 of cell <italic>dm.</italic> In <tp:taxon-name><tp:taxon-name-part taxon-name-part-type="genus" reg="Epiphragma">E.</tp:taxon-name-part> (<tp:taxon-name-part taxon-name-part-type="subgenus" reg="Epiphragma">E.</tp:taxon-name-part>) <tp:taxon-name-part taxon-name-part-type="species" reg="elongatum">elongatum</tp:taxon-name-part></tp:taxon-name>, the pattern of the wing has a narrow dark brown margin; the origin of Rs has a short spur; and <italic>m-cu</italic> is at basal 1/4 of cell <italic>dm</italic> (<xref ref-type="bibr" rid="B9">Mao and Yang 2009</xref>).</p></tp:treatment-sec><tp:treatment-sec><!--Section generated to contain objects referenced in tp:taxon-treatment.--><fig id="F1" position="float" orientation="portrait"><object-id xmlns:xlink="http://www.w3.org/1999/xlink" content-type="doi" xlink:type="simple">10.3897/zookeys.876.33163.figures1-6</object-id><object-id xmlns:xlink="http://www.w3.org/1999/xlink" content-type="arpha" xlink:type="simple">F1FAC0AC-BB18-5178-A332-225AC13953E7</object-id><label>Figures 1–6.</label><caption><p><bold>1, 2</bold><tp:taxon-name><tp:taxon-name-part taxon-name-part-type="genus" reg="Epiphragma">Epiphragma</tp:taxon-name-part> (<tp:taxon-name-part taxon-name-part-type="subgenus" reg="Epiphragma">Epiphragma</tp:taxon-name-part>) <tp:taxon-name-part taxon-name-part-type="species" reg="acuminatum">acuminatum</tp:taxon-name-part></tp:taxon-name> sp. nov. <bold>3, 4</bold><tp:taxon-name><tp:taxon-name-part taxon-name-part-type="genus" reg="Epiphragma">Epiphragma</tp:taxon-name-part> (<tp:taxon-name-part taxon-name-part-type="subgenus" reg="Epiphragma">Epiphragma</tp:taxon-name-part>) <tp:taxon-name-part taxon-name-part-type="species" reg="henanensis">henanensis</tp:taxon-name-part></tp:taxon-name> sp. nov. <bold>5, 6</bold><tp:taxon-name><tp:taxon-name-part taxon-name-part-type="genus" reg="Epiphragma">Epiphragma</tp:taxon-name-part> (<tp:taxon-name-part taxon-name-part-type="subgenus" reg="Epiphragma">Epiphragma</tp:taxon-name-part>) <tp:taxon-name-part taxon-name-part-type="species" reg="longitubum">longitubum</tp:taxon-name-part></tp:taxon-name> sp. nov. <bold>1, 3, 5</bold> male habitus, lateral view <bold>2, 4, 6</bold> female habitus, lateral view. Scale bars: 1 mm.</p></caption><graphic xmlns:xlink="http://www.w3.org/1999/xlink" xlink:href="zookeys-876-039-g001.jpg" position="float" orientation="portrait" xlink:type="simple" id="oo_340885.jpg"><uri content-type="original_file" xlink:type="simple">https://binary.pensoft.net/fig/340885</uri></graphic></fig><fig id="F4" position="float" orientation="portrait"><object-id xmlns:xlink="http://www.w3.org/1999/xlink" content-type="doi" xlink:type="simple">10.3897/zookeys.876.33163.figures12-15</object-id><object-id xmlns:xlink="http://www.w3.org/1999/xlink" content-type="arpha" xlink:type="simple">EC5914E1-588C-5EDF-9BF8-B63732CAE4EE</object-id><label>Figures 12–15.</label><caption><p>Wing (male). <bold>12</bold><tp:taxon-name><tp:taxon-name-part taxon-name-part-type="genus" reg="Epiphragma">Epiphragma</tp:taxon-name-part> (<tp:taxon-name-part taxon-name-part-type="subgenus" reg="Epiphragma">Epiphragma</tp:taxon-name-part>) <tp:taxon-name-part taxon-name-part-type="species" reg="acuminatum">acuminatum</tp:taxon-name-part></tp:taxon-name> sp. nov. <bold>13</bold><tp:taxon-name><tp:taxon-name-part taxon-name-part-type="genus" reg="Epiphragma">Epiphragma</tp:taxon-name-part> (<tp:taxon-name-part taxon-name-part-type="subgenus" reg="Epiphragma">Epiphragma</tp:taxon-name-part>) <tp:taxon-name-part taxon-name-part-type="species" reg="henanensis">henanensis</tp:taxon-name-part></tp:taxon-name> sp. nov. <bold>14</bold><tp:taxon-name><tp:taxon-name-part taxon-name-part-type="genus" reg="Epiphragma">Epiphragma</tp:taxon-name-part> (<tp:taxon-name-part taxon-name-part-type="subgenus" reg="Epiphragma">Epiphragma</tp:taxon-name-part>) <tp:taxon-name-part taxon-name-part-type="species" reg="insigne">insigne</tp:taxon-name-part></tp:taxon-name> (van der Wulp, 1878) <bold>15</bold><tp:taxon-name><tp:taxon-name-part taxon-name-part-type="genus" reg="Epiphragma">Epiphragma</tp:taxon-name-part> (<tp:taxon-name-part taxon-name-part-type="subgenus" reg="Epiphragma">Epiphragma</tp:taxon-name-part>) <tp:taxon-name-part taxon-name-part-type="species" reg="longitubum">longitubum</tp:taxon-name-part></tp:taxon-name> sp. nov. Scale bars: 1 mm.</p></caption><graphic xmlns:xlink="http://www.w3.org/1999/xlink" xlink:href="zookeys-876-039-g004.jpg" position="float" orientation="portrait" xlink:type="simple" id="oo_340888.jpg"><uri content-type="original_file" xlink:type="simple">https://binary.pensoft.net/fig/340888</uri></graphic></fig><fig id="F6" position="float" orientation="portrait"><object-id xmlns:xlink="http://www.w3.org/1999/xlink" content-type="doi" xlink:type="simple">10.3897/zookeys.876.33163.figures22-27</object-id><object-id xmlns:xlink="http://www.w3.org/1999/xlink" content-type="arpha" xlink:type="simple">2360DA1E-202F-59E9-AB76-C2131F10FEA9</object-id><label>Figures 22–27.</label><caption><p><tp:taxon-name><tp:taxon-name-part taxon-name-part-type="genus" reg="Epiphragma">Epiphragma</tp:taxon-name-part> (<tp:taxon-name-part taxon-name-part-type="subgenus" reg="Epiphragma">Epiphragma</tp:taxon-name-part>) <tp:taxon-name-part taxon-name-part-type="species" reg="henanensis">henanensis</tp:taxon-name-part></tp:taxon-name> sp. nov. <bold>22</bold> Ninth tergite, dorsal view <bold>23</bold> outer gonostylus, lateral view <bold>24</bold> inner gonostylus, lateral view <bold>25</bold> hypopygium, lateral view <bold>26</bold> hypopygium, dorsal view <bold>27</bold> hypopygium, ventral view. Scale bars: 0.1 mm.</p></caption><graphic xmlns:xlink="http://www.w3.org/1999/xlink" xlink:href="zookeys-876-039-g006.jpg" position="float" orientation="portrait" xlink:type="simple" id="oo_340890.jpg"><uri content-type="original_file" xlink:type="simple">https://binary.pensoft.net/fig/340890</uri></graphic></fig></tp:treatment-sec><ref-list><ref id="B9"><mixed-citation xmlns:xlink="http://www.w3.org/1999/xlink" xlink:type="simple"><person-group><name name-style="western"><surname>Mao</surname><given-names>M</given-names></name><name name-style="western"><surname>Yang</surname><given-names>D</given-names></name></person-group> (<year>2009</year>) <article-title>New species of the genus <italic><tp:taxon-name><tp:taxon-name-part taxon-name-part-type="genus">Epiphragma</tp:taxon-name-part></tp:taxon-name></italic> Osten Sacken from Yunnan, southwest China (<tp:taxon-name><tp:taxon-name-part taxon-name-part-type="order">Diptera</tp:taxon-name-part></tp:taxon-name>, <tp:taxon-name><tp:taxon-name-part taxon-name-part-type="family">Limoniidae</tp:taxon-name-part></tp:taxon-name>).</article-title><source>Zootaxa</source><volume>2121</volume>: <fpage>44</fpage>–<lpage>56</lpage>. <ext-link xlink:type="simple" ext-link-type="doi" xlink:href="10.11646/zootaxa.2121.1.5">https://doi.org/10.11646/zootaxa.2121.1.5</ext-link></mixed-citation></ref></ref-list></tp:taxon-treatment>
