# Supplementary material for: New species of the subgenus Epiphragma Osten Sacken from China (Diptera, Limoniidae)
Source: Zookeys. 2019 Sep 18;876:39–54. doi: 10.3897/zookeys.876.33163 (PMC6761208; doi:10.3897/zookeys.876.33163)
Supplement: XML Treatment for Epiphragma (Epiphragma) insigne [file zookeys.876.33163-treatment3.xml]

<!DOCTYPE tp:taxon-treatment
  PUBLIC "-//TaxonX//DTD Taxonomic Treatment Publishing DTD v0 20100105//EN" "tax-treatment-NSO.dtd">
<tp:taxon-treatment xmlns:tp="http://www.plazi.org/taxpub"><tp:treatment-meta><kwd-group><label>Taxon classification</label><kwd><named-content xmlns:xlink="http://www.w3.org/1999/xlink" content-type="kingdom">Animalia</named-content></kwd><kwd><named-content xmlns:xlink="http://www.w3.org/1999/xlink" content-type="order">Diptera</named-content></kwd><kwd><named-content xmlns:xlink="http://www.w3.org/1999/xlink" content-type="family">Limoniidae</named-content></kwd></kwd-group><mixed-citation publication-type="journal"><person-group><name><surname>Zhang</surname><given-names>Bing</given-names></name><name><surname>Mao</surname><given-names>Meng</given-names></name><name><surname>Yang</surname><given-names>Ding</given-names></name></person-group><article-title>New species of the subgenus <italic><tp:taxon-name><tp:taxon-name-part taxon-name-part-type="genus" reg="Epiphragma"/><tp:taxon-name-part taxon-name-part-type="subgenus" reg="Epiphragma">Epiphragma</tp:taxon-name-part></tp:taxon-name></italic> Osten Sacken from China (<tp:taxon-name><tp:taxon-name-part taxon-name-part-type="order">Diptera</tp:taxon-name-part></tp:taxon-name>, <tp:taxon-name><tp:taxon-name-part taxon-name-part-type="family">Limoniidae</tp:taxon-name-part></tp:taxon-name>)</article-title><source>Zookeys</source><day>18</day><month>9</month><year>2019</year><volume>876</volume><fpage>39</fpage><lpage>54</lpage><pub-id pub-id-type="doi">10.3897/zookeys.876.33163</pub-id></mixed-citation></tp:treatment-meta><tp:nomenclature><tp:taxon-name><object-id xmlns:xlink="http://www.w3.org/1999/xlink" content-type="arpha" xlink:type="simple">7B45AB4D-DF13-54A7-B902-4F942A7F071F</object-id>
            <tp:taxon-name-part taxon-name-part-type="genus" reg="Epiphragma">Epiphragma</tp:taxon-name-part> (<tp:taxon-name-part taxon-name-part-type="subgenus" reg="Epiphragma">Epiphragma</tp:taxon-name-part>) <tp:taxon-name-part taxon-name-part-type="species" reg="insigne">insigne</tp:taxon-name-part></tp:taxon-name><tp:taxon-authority>(van der Wulp, 1878)</tp:taxon-authority><xref ref-type="fig" rid="F2">Figs 7</xref><xref ref-type="fig" rid="F3">, 10</xref><xref ref-type="fig" rid="F4">, 14</xref><xref ref-type="fig" rid="F7">, 28–33</xref><tp:nomenclature-citation-list><tp:nomenclature-citation><tp:taxon-name>
                <tp:taxon-name-part taxon-name-part-type="genus" reg="Epiphragma">Epiphragma</tp:taxon-name-part> (<tp:taxon-name-part taxon-name-part-type="subgenus" reg="Epiphragma">Epiphragma</tp:taxon-name-part>) <tp:taxon-name-part taxon-name-part-type="species" reg="insigne">insigne</tp:taxon-name-part></tp:taxon-name><comment>van der Wulp, 1878. Tijdschr. Ent. 21: 196. Type locality: Indonesia (Sumatra).</comment></tp:nomenclature-citation></tp:nomenclature-citation-list></tp:nomenclature><tp:treatment-sec sec-type="diagnosis" id="SECID0ENHAG"><title>Diagnosis.</title><p>Generally brown with gray pruinosity. Vertex with one median brown line. Femora yellow without ring. Wing brownish hyaline, with conspicuous brown pattern, chiefly spotted, without narrow dark brown margin; one long irregular hyaline band cross whole wing from tips of veins R<sub>3</sub>, R<sub>4</sub>, ending at cell A<sub>1</sub>; hyaline areas large. Origin of Rs obtuse and curved without spur; R<sub>2+3+4</sub> three times longer than R<sub>2+3</sub>; <italic>m-cu</italic> at basal approximately 3/4 of cell <italic>dm.</italic> Interbase with base expanded, shorter than gonocoxite, but longer than aedeagus, apical rod slender, C-shaped, bent to sternite, tip curved into slender spine. Aedeagus very short and small.</p></tp:treatment-sec><tp:treatment-sec sec-type="description" id="SECID0EBIAG"><title>Description.</title><p><bold>Male.</bold> (n = 1): Body length 9.0 mm, wing length 9.8 mm, antenna length 1.7 mm. Head (Figs <xref ref-type="fig" rid="F2">7</xref>, <xref ref-type="fig" rid="F3">10</xref>). Brownish yellow. Vertex with one black median line. One median tubercle between eyes. Setae on head black. Scape and pedicel black brown, flagellum 13-segmented with two basal segments fused, fusion-segment yellow, succeeding segments black brown, flagellomeres cylindrical, apical segments elongate, with longer verticils. Proboscis black brown with black setae; palpus blackish brown with black setae.</p><p>Thorax (Figs <xref ref-type="fig" rid="F2">7</xref>, <xref ref-type="fig" rid="F3">10</xref>). Generally brown with pale gray pruinosity. Pronotum brownish yellow with one dark blackish brown stripe. Prescutum brown with two brownish yellow stripes, one dark brown line at middle. Scutum yellow. Scutellum and mediotergite brownish yellow. Pleura brown, variegated by black brown areas. Setae on thorax brown. Coxae brownish yellow with one dark brown middle ring; trochanters yellow, brown at tip; femora yellow without ring; tibiae yellow with one spur; tarsi yellow. Setae on wings brownish yellow. Wing (Figs <xref ref-type="fig" rid="F2">7</xref>, <xref ref-type="fig" rid="F4">14</xref>). Brownish hyaline, with conspicuous brown pattern, chiefly spotted, without narrow dark brown margin; base of wing brown; each tip of vein with brown spot; one long irregular hyaline band across whole wing from tips of veins R<sub>3</sub>, R<sub>4</sub>, ending at cell A<sub>1</sub>; hyaline areas large. Origin of Rs obtuse and curved without spur; R<sub>2+3+4</sub> three times longer than R<sub>2+3</sub>; <italic>m-cu</italic> at basal approximately 3/4 of cell <italic>dm.</italic> Setae on wings brownish yellow. Halter 1.2 mm long, brownish yellow except base of stem yellow and apex of knob pale yellow. Setae on legs brownish yellow.</p><p>Abdomen (Fig. <xref ref-type="fig" rid="F2">7</xref>). Tergites brownish yellow except tergite 9 yellow. Sternites brown except sternite 9 yellow. Setae on abdomen brown. Hypopygium (Figs <xref ref-type="fig" rid="F7">28–33</xref>). Posterior margin of tergite 9 (Figs <xref ref-type="fig" rid="F7">28</xref>, <xref ref-type="fig" rid="F7">31</xref>, <xref ref-type="fig" rid="F7">32</xref>) with relatively large subtrigonal lobe on each side of median V-shaped notch. Base of outer gonostylus (Figs <xref ref-type="fig" rid="F7">29</xref>, <xref ref-type="fig" rid="F7">31–33</xref>) with setae, tip curved into spine. Inner gonostylus (Figs <xref ref-type="fig" rid="F7">30–33</xref>) relatively longer with tip obtuse. Interbase (Figs <xref ref-type="fig" rid="F7">32</xref>, <xref ref-type="fig" rid="F7">33</xref>) with base expanded, shorter than gonocoxite, but longer than aedeagus, apical rod slender, C-shaped, bent to sternite, tip curved into slender spine. Aedeagus (Figs <xref ref-type="fig" rid="F7">32</xref>, <xref ref-type="fig" rid="F7">33</xref>) very short and small.</p><fig id="F4" position="float" orientation="portrait"><object-id xmlns:xlink="http://www.w3.org/1999/xlink" content-type="doi" xlink:type="simple">10.3897/zookeys.876.33163.figures12-15</object-id><object-id xmlns:xlink="http://www.w3.org/1999/xlink" content-type="arpha" xlink:type="simple">EC5914E1-588C-5EDF-9BF8-B63732CAE4EE</object-id><label>Figures 12–15.</label><caption><p>Wing (male). <bold>12</bold><tp:taxon-name><tp:taxon-name-part taxon-name-part-type="genus" reg="Epiphragma">Epiphragma</tp:taxon-name-part> (<tp:taxon-name-part taxon-name-part-type="subgenus" reg="Epiphragma">Epiphragma</tp:taxon-name-part>) <tp:taxon-name-part taxon-name-part-type="species" reg="acuminatum">acuminatum</tp:taxon-name-part></tp:taxon-name> sp. nov. <bold>13</bold><tp:taxon-name><tp:taxon-name-part taxon-name-part-type="genus" reg="Epiphragma">Epiphragma</tp:taxon-name-part> (<tp:taxon-name-part taxon-name-part-type="subgenus" reg="Epiphragma">Epiphragma</tp:taxon-name-part>) <tp:taxon-name-part taxon-name-part-type="species" reg="henanensis">henanensis</tp:taxon-name-part></tp:taxon-name> sp. nov. <bold>14</bold><tp:taxon-name><tp:taxon-name-part taxon-name-part-type="genus" reg="Epiphragma">Epiphragma</tp:taxon-name-part> (<tp:taxon-name-part taxon-name-part-type="subgenus" reg="Epiphragma">Epiphragma</tp:taxon-name-part>) <tp:taxon-name-part taxon-name-part-type="species" reg="insigne">insigne</tp:taxon-name-part></tp:taxon-name> (van der Wulp, 1878) <bold>15</bold><tp:taxon-name><tp:taxon-name-part taxon-name-part-type="genus" reg="Epiphragma">Epiphragma</tp:taxon-name-part> (<tp:taxon-name-part taxon-name-part-type="subgenus" reg="Epiphragma">Epiphragma</tp:taxon-name-part>) <tp:taxon-name-part taxon-name-part-type="species" reg="longitubum">longitubum</tp:taxon-name-part></tp:taxon-name> sp. nov. Scale bars: 1 mm.</p></caption><graphic xmlns:xlink="http://www.w3.org/1999/xlink" xlink:href="zookeys-876-039-g004.jpg" position="float" orientation="portrait" xlink:type="simple" id="oo_340888.jpg"><uri content-type="original_file" xlink:type="simple">https://binary.pensoft.net/fig/340888</uri></graphic></fig><p><bold>Female.</bold> Unknown.</p></tp:treatment-sec><tp:treatment-sec sec-type="material" id="SECID0ESNAG"><title>Material examined.</title><p>male (CAU), China: Fujian, Meihuashan, 2006.VIII.31, Hui Dong.</p></tp:treatment-sec><tp:treatment-sec sec-type="distribution" id="SECID0EXNAG"><title>Distribution.</title><p>China (Fujian), Indonesia (Sumatra), Malaysia (Peninsular, Borneo: Sarawak, Sabah).</p></tp:treatment-sec><tp:treatment-sec sec-type="remarks" id="SECID0E3NAG"><title>Remarks.</title><p>This species is reported from China for the first time.</p></tp:treatment-sec><tp:treatment-sec><!--Section generated to contain objects referenced in tp:taxon-treatment.--><fig id="F2" position="float" orientation="portrait"><object-id xmlns:xlink="http://www.w3.org/1999/xlink" content-type="doi" xlink:type="simple">10.3897/zookeys.876.33163.figure7</object-id><object-id xmlns:xlink="http://www.w3.org/1999/xlink" content-type="arpha" xlink:type="simple">131A8060-1E99-5697-82A9-18AE00AAA5DE</object-id><label>Figure 7.</label><caption><p><tp:taxon-name><tp:taxon-name-part taxon-name-part-type="genus" reg="Epiphragma">Epiphragma</tp:taxon-name-part> (<tp:taxon-name-part taxon-name-part-type="subgenus" reg="Epiphragma">Epiphragma</tp:taxon-name-part>) <tp:taxon-name-part taxon-name-part-type="species" reg="insigne">insigne</tp:taxon-name-part></tp:taxon-name> (van der Wulp, 1878). Male habitus, lateral view. Scale bar: 1 mm.</p></caption><graphic xmlns:xlink="http://www.w3.org/1999/xlink" xlink:href="zookeys-876-039-g002.jpg" position="float" orientation="portrait" xlink:type="simple" id="oo_340886.jpg"><uri content-type="original_file" xlink:type="simple">https://binary.pensoft.net/fig/340886</uri></graphic></fig><fig id="F3" position="float" orientation="portrait"><object-id xmlns:xlink="http://www.w3.org/1999/xlink" content-type="doi" xlink:type="simple">10.3897/zookeys.876.33163.figures8-11</object-id><object-id xmlns:xlink="http://www.w3.org/1999/xlink" content-type="arpha" xlink:type="simple">3F867025-7D06-5CE3-A5CA-5EE68D02FD49</object-id><label>Figures 8–11.</label><caption><p>Head and thorax (male). dorsal view. <bold>8</bold><tp:taxon-name><tp:taxon-name-part taxon-name-part-type="genus" reg="Epiphragma">Epiphragma</tp:taxon-name-part> (<tp:taxon-name-part taxon-name-part-type="subgenus" reg="Epiphragma">Epiphragma</tp:taxon-name-part>) <tp:taxon-name-part taxon-name-part-type="species" reg="acuminatum">acuminatum</tp:taxon-name-part></tp:taxon-name> sp. nov. <bold>9</bold><tp:taxon-name><tp:taxon-name-part taxon-name-part-type="genus" reg="Epiphragma">Epiphragma</tp:taxon-name-part> (<tp:taxon-name-part taxon-name-part-type="subgenus" reg="Epiphragma">Epiphragma</tp:taxon-name-part>) <tp:taxon-name-part taxon-name-part-type="species" reg="henanensis">henanensis</tp:taxon-name-part></tp:taxon-name> sp. nov. <bold>10</bold><tp:taxon-name><tp:taxon-name-part taxon-name-part-type="genus" reg="Epiphragma">Epiphragma</tp:taxon-name-part> (<tp:taxon-name-part taxon-name-part-type="subgenus" reg="Epiphragma">Epiphragma</tp:taxon-name-part>) <tp:taxon-name-part taxon-name-part-type="species" reg="insigne">insigne</tp:taxon-name-part></tp:taxon-name> (van der Wulp, 1878) <bold>11</bold><tp:taxon-name><tp:taxon-name-part taxon-name-part-type="genus" reg="Epiphragma">Epiphragma</tp:taxon-name-part> (<tp:taxon-name-part taxon-name-part-type="subgenus" reg="Epiphragma">Epiphragma</tp:taxon-name-part>) <tp:taxon-name-part taxon-name-part-type="species" reg="longitubum">longitubum</tp:taxon-name-part></tp:taxon-name> sp. nov. Scale bars: 1 mm.</p></caption><graphic xmlns:xlink="http://www.w3.org/1999/xlink" xlink:href="zookeys-876-039-g003.jpg" position="float" orientation="portrait" xlink:type="simple" id="oo_340887.jpg"><uri content-type="original_file" xlink:type="simple">https://binary.pensoft.net/fig/340887</uri></graphic></fig><fig id="F7" position="float" orientation="portrait"><object-id xmlns:xlink="http://www.w3.org/1999/xlink" content-type="doi" xlink:type="simple">10.3897/zookeys.876.33163.figures28-33</object-id><object-id xmlns:xlink="http://www.w3.org/1999/xlink" content-type="arpha" xlink:type="simple">342F81E7-FADC-5DBB-AC47-E7EE57F1DF64</object-id><label>Figures 28–33.</label><caption><p><tp:taxon-name><tp:taxon-name-part taxon-name-part-type="genus" reg="Epiphragma">Epiphragma</tp:taxon-name-part> (<tp:taxon-name-part taxon-name-part-type="subgenus" reg="Epiphragma">Epiphragma</tp:taxon-name-part>) <tp:taxon-name-part taxon-name-part-type="species" reg="insigne">insigne</tp:taxon-name-part></tp:taxon-name> (van der Wulp, 1878). <bold>28</bold> Ninth tergite, dorsal view <bold>29</bold> outer gonostylus, lateral view <bold>30</bold> inner gonostylus, lateral view <bold>31</bold> hypopygium, lateral view <bold>32</bold> hypopygium, dorsal view <bold>33</bold> hypopygium, ventral view. Scale bars: 0.1 mm.</p></caption><graphic xmlns:xlink="http://www.w3.org/1999/xlink" xlink:href="zookeys-876-039-g007.jpg" position="float" orientation="portrait" xlink:type="simple" id="oo_340891.jpg"><uri content-type="original_file" xlink:type="simple">https://binary.pensoft.net/fig/340891</uri></graphic></fig></tp:treatment-sec></tp:taxon-treatment>
