# Supplementary material for: New species of the subgenus Epiphragma Osten Sacken from China (Diptera, Limoniidae)
Source: Zookeys. 2019 Sep 18;876:39–54. doi: 10.3897/zookeys.876.33163 (PMC6761208; doi:10.3897/zookeys.876.33163)
Supplement: XML Treatment for Epiphragma (Epiphragma) longitubum [file zookeys.876.33163-treatment4.xml]

<!DOCTYPE tp:taxon-treatment
  PUBLIC "-//TaxonX//DTD Taxonomic Treatment Publishing DTD v0 20100105//EN" "tax-treatment-NSO.dtd">
<tp:taxon-treatment xmlns:tp="http://www.plazi.org/taxpub"><tp:treatment-meta><kwd-group><label>Taxon classification</label><kwd><named-content xmlns:xlink="http://www.w3.org/1999/xlink" content-type="kingdom">Animalia</named-content></kwd><kwd><named-content xmlns:xlink="http://www.w3.org/1999/xlink" content-type="order">Diptera</named-content></kwd><kwd><named-content xmlns:xlink="http://www.w3.org/1999/xlink" content-type="family">Limoniidae</named-content></kwd></kwd-group><mixed-citation publication-type="journal"><person-group><name><surname>Zhang</surname><given-names>Bing</given-names></name><name><surname>Mao</surname><given-names>Meng</given-names></name><name><surname>Yang</surname><given-names>Ding</given-names></name></person-group><article-title>New species of the subgenus <italic><tp:taxon-name><tp:taxon-name-part taxon-name-part-type="genus" reg="Epiphragma"/><tp:taxon-name-part taxon-name-part-type="subgenus" reg="Epiphragma">Epiphragma</tp:taxon-name-part></tp:taxon-name></italic> Osten Sacken from China (<tp:taxon-name><tp:taxon-name-part taxon-name-part-type="order">Diptera</tp:taxon-name-part></tp:taxon-name>, <tp:taxon-name><tp:taxon-name-part taxon-name-part-type="family">Limoniidae</tp:taxon-name-part></tp:taxon-name>)</article-title><source>Zookeys</source><day>18</day><month>9</month><year>2019</year><volume>876</volume><fpage>39</fpage><lpage>54</lpage><pub-id pub-id-type="doi">10.3897/zookeys.876.33163</pub-id></mixed-citation></tp:treatment-meta><tp:nomenclature><tp:taxon-name><object-id xmlns:xlink="http://www.w3.org/1999/xlink" content-type="arpha" xlink:type="simple">E2F30FA2-6A24-5AFD-98D1-8B4D37F594FF</object-id>
            <tp:taxon-name-part taxon-name-part-type="genus" reg="Epiphragma">Epiphragma</tp:taxon-name-part> (<tp:taxon-name-part taxon-name-part-type="subgenus" reg="Epiphragma">Epiphragma</tp:taxon-name-part>) <tp:taxon-name-part taxon-name-part-type="species" reg="longitubum">longitubum</tp:taxon-name-part>
            <object-id xmlns:xlink="http://www.w3.org/1999/xlink" content-type="zoobank" xlink:type="simple">http://zoobank.org/533DE781-D30B-4811-BBD5-B8A50C08463E</object-id></tp:taxon-name><tp:taxon-status xmlns:xlink="http://www.w3.org/1999/xlink" xlink:type="simple">sp. nov</tp:taxon-status><xref ref-type="fig" rid="F1">Figs 5</xref><xref ref-type="fig" rid="F1">, 6</xref><xref ref-type="fig" rid="F3">, 11</xref><xref ref-type="fig" rid="F4">, 15</xref><xref ref-type="fig" rid="F8">, 34–39</xref></tp:nomenclature><tp:treatment-sec sec-type="diagnosis" id="SECID0E6PAG"><title>Diagnosis.</title><p>Generally brown with pale gray pruinosity. Vertex with one median black line. Femora yellow with two dark brown rings, first at basal 2/3, second at tip, broader. Wing brownish hyaline with conspicuous brown pattern, chiefly spotted, with narrow dark brown margin, brownish hyaline areas large. Origin of Rs obtuse and curved with short spur; <italic>m-cu</italic> at basal 1/3 of cell <italic>dm.</italic> Interbase with long and slender rod beyond base, little longer than gonocoxite, whole slender rod straight, tip spine-like. Aedeagus very stubby, 4/5 as long as gonocoxite.</p><fig id="F5" position="float" orientation="portrait"><object-id xmlns:xlink="http://www.w3.org/1999/xlink" content-type="doi" xlink:type="simple">10.3897/zookeys.876.33163.figures16-21</object-id><object-id xmlns:xlink="http://www.w3.org/1999/xlink" content-type="arpha" xlink:type="simple">472EC329-41A7-564B-86A5-154ACAA5962E</object-id><label>Figures 16–21.</label><caption><p><tp:taxon-name><tp:taxon-name-part taxon-name-part-type="genus" reg="Epiphragma">Epiphragma</tp:taxon-name-part> (<tp:taxon-name-part taxon-name-part-type="subgenus" reg="Epiphragma">Epiphragma</tp:taxon-name-part>) <tp:taxon-name-part taxon-name-part-type="species" reg="acuminatum">acuminatum</tp:taxon-name-part></tp:taxon-name> sp. nov. <bold>16</bold> Ninth tergite, dorsal view <bold>17</bold> outer gonostylus, lateral view <bold>18</bold> inner gonostylus, lateral view <bold>19</bold> hypopygium, lateral view <bold>20</bold> hypopygium, dorsal view <bold>21</bold> hypopygium, ventral view. Scale bars: 0.1 mm.</p></caption><graphic xmlns:xlink="http://www.w3.org/1999/xlink" xlink:href="zookeys-876-039-g005.jpg" position="float" orientation="portrait" xlink:type="simple" id="oo_340889.jpg"><uri content-type="original_file" xlink:type="simple">https://binary.pensoft.net/fig/340889</uri></graphic></fig></tp:treatment-sec><tp:treatment-sec sec-type="description" id="SECID0EQRAG"><title>Description.</title><p><bold>Male.</bold> (n = 1): Body length 12 mm, wing length 13 mm, antenna length 3 mm. Head (Figs <xref ref-type="fig" rid="F1">5</xref>, <xref ref-type="fig" rid="F3">11</xref>). Brownish yellow with pale gray pruinosity except orbit pale yellow. One median tubercle between eyes. Setae on head black. Scape and pedicel brown, flagellum 13-segmented with two basal segments fused, fusion-segment yellow, succeeding segments brown, flagellomeres cylindrical, apical segments elongate, with longer verticils. Proboscis brownish yellow with black setae; palpus blackish brown with black setae.</p><p>Thorax (Figs <xref ref-type="fig" rid="F1">5</xref>, <xref ref-type="fig" rid="F3">11</xref>). Generally brown with pale gray pruinosity. Pronotum brownish yellow with one dark blackish brown stripe. Prescutum brown with two brownish yellow stripes, one yellow line at middle. Scutum yellow. Scutellum and mediotergite brownish yellow. Pleura brown, variegated by light yellow areas. Setae on thorax brown. Coxae and trochanters yellow; femora yellow with two dark brown rings, first at basal 2/3, second at tip, broader; tibiae brown with one spur; tarsi brown. Setae on legs brown except coxae and trochanters with brownish yellow setae. Wing (Figs <xref ref-type="fig" rid="F1">5</xref>, <xref ref-type="fig" rid="F4">15</xref>). Brownish hyaline with conspicuous brown pattern, chiefly spotted, with narrow dark brown margin, brownish hyaline areas large. Base of wing brown, connected with two large ocellate circles with flattened tips; one circle along cord connected with second circle. Stigma solidly dark brown. Origin of Rs obtuse and curved with short spur; R<sub>2+3+4</sub> longer than R<sub>2+3</sub>; <italic>m-cu</italic> at basal 1/3 of cell <italic>dm.</italic> Halter 2.1 mm long, brown except base of stem and apex of knob pale yellow. Setae on wings brownish yellow.</p><p>Abdomen (Fig. <xref ref-type="fig" rid="F1">5</xref>). Tergites 1–3 brownish yellow; tergites 4–9 brownish black, with one brownish yellow middle line. Sternites 1–5 brownish yellow; sternites 6–9 brownish black. Setae on abdomen brownish yellow. Hypopygium (Figs <xref ref-type="fig" rid="F8">34–39</xref>). Posterior margin of tergite 9 (Figs <xref ref-type="fig" rid="F8">34</xref>, <xref ref-type="fig" rid="F8">37</xref>, <xref ref-type="fig" rid="F8">38</xref>) with flat and subtrigonal lobe on each side of median V-shaped notch. Tip of outer gonostylus (Figs <xref ref-type="fig" rid="F8">35</xref>, <xref ref-type="fig" rid="F8">37–39</xref>) curved into spine. Inner gonostylus (Figs <xref ref-type="fig" rid="F8">36–39</xref>) relatively longer, with tip obtuse and curved up. Interbase (Figs <xref ref-type="fig" rid="F8">38</xref>, <xref ref-type="fig" rid="F8">39</xref>) with long and slender rod beyond base, little longer than gonocoxite, whole slender rod straight, tip spine-like. Aedeagus (Figs <xref ref-type="fig" rid="F8">38</xref>, <xref ref-type="fig" rid="F8">39</xref>) very stubby, 4/5 as long as gonocoxite.</p><p><bold>Female.</bold> (n = 5): Body length 11.0–14.0 mm, wing length 11.5–13.5 mm, antenna length 2.7–3.2 mm. Similar to male. Cerci and hypovalves reddish brown (Fig. <xref ref-type="fig" rid="F1">6</xref>).</p><fig id="F6" position="float" orientation="portrait"><object-id xmlns:xlink="http://www.w3.org/1999/xlink" content-type="doi" xlink:type="simple">10.3897/zookeys.876.33163.figures22-27</object-id><object-id xmlns:xlink="http://www.w3.org/1999/xlink" content-type="arpha" xlink:type="simple">2360DA1E-202F-59E9-AB76-C2131F10FEA9</object-id><label>Figures 22–27.</label><caption><p><tp:taxon-name><tp:taxon-name-part taxon-name-part-type="genus" reg="Epiphragma">Epiphragma</tp:taxon-name-part> (<tp:taxon-name-part taxon-name-part-type="subgenus" reg="Epiphragma">Epiphragma</tp:taxon-name-part>) <tp:taxon-name-part taxon-name-part-type="species" reg="henanensis">henanensis</tp:taxon-name-part></tp:taxon-name> sp. nov. <bold>22</bold> Ninth tergite, dorsal view <bold>23</bold> outer gonostylus, lateral view <bold>24</bold> inner gonostylus, lateral view <bold>25</bold> hypopygium, lateral view <bold>26</bold> hypopygium, dorsal view <bold>27</bold> hypopygium, ventral view. Scale bars: 0.1 mm.</p></caption><graphic xmlns:xlink="http://www.w3.org/1999/xlink" xlink:href="zookeys-876-039-g006.jpg" position="float" orientation="portrait" xlink:type="simple" id="oo_340890.jpg"><uri content-type="original_file" xlink:type="simple">https://binary.pensoft.net/fig/340890</uri></graphic></fig></tp:treatment-sec><tp:treatment-sec sec-type="type material" id="SECID0EZVAG"><title>Type Material.</title><p><bold>Holotype</bold> male (CAU), China: Guizhou, Tongren, Fanjingshan, 2002.VI.1, Ding Yang. <bold>Paratypes</bold>: 2 females (CAU), China: Guizhou, Tongren, Fanjingshan, 2002.VI.1, Ding Yang; 1 female (CAU), China: Guizhou, Tongren, Fanjingshan, 2002.V.29, Ding Yang; 2 females (CAU), China: Guizhou, Tongren, Fanjingshan, 2002.V.31, Ding Yang.</p></tp:treatment-sec><tp:treatment-sec sec-type="distribution" id="SECID0EDWAG"><title>Distribution.</title><p>China (Guizhou).</p></tp:treatment-sec><tp:treatment-sec sec-type="etymology" id="SECID0EIWAG"><title>Etymology.</title><p>The specific name refers to the long aedeagus.</p></tp:treatment-sec><tp:treatment-sec sec-type="remarks" id="SECID0ENWAG"><title>Remarks.</title><p>This new species is somewhat similar to <tp:taxon-name><tp:taxon-name-part taxon-name-part-type="genus" reg="Epiphragma">E.</tp:taxon-name-part> (<tp:taxon-name-part taxon-name-part-type="subgenus" reg="Epiphragma">E.</tp:taxon-name-part>) <tp:taxon-name-part taxon-name-part-type="species" reg="elongatum">elongatum</tp:taxon-name-part></tp:taxon-name> Mao &amp; Yang, 2009 from China (Yunnan) in having the similar femora and wing pattern, but can be separated from <tp:taxon-name><tp:taxon-name-part taxon-name-part-type="genus" reg="Epiphragma">E.</tp:taxon-name-part> (<tp:taxon-name-part taxon-name-part-type="subgenus" reg="Epiphragma">E.</tp:taxon-name-part>) <tp:taxon-name-part taxon-name-part-type="species" reg="elongatum">elongatum</tp:taxon-name-part></tp:taxon-name> by the interbase rod being straight and the aedeagus stubby and 4/5 as long as the gonocoxite. In <italic><tp:taxon-name><tp:taxon-name-part taxon-name-part-type="genus" reg="Epiphragma">E.</tp:taxon-name-part> <tp:taxon-name-part taxon-name-part-type="species" reg="elongatum">elongatum</tp:taxon-name-part></tp:taxon-name></italic>, the interbase rod is finger-shaped, and the aedeagus is slender and half as long as the gonocoxite (<xref ref-type="bibr" rid="B9">Mao and Yang 2009</xref>).</p><fig id="F7" position="float" orientation="portrait"><object-id xmlns:xlink="http://www.w3.org/1999/xlink" content-type="doi" xlink:type="simple">10.3897/zookeys.876.33163.figures28-33</object-id><object-id xmlns:xlink="http://www.w3.org/1999/xlink" content-type="arpha" xlink:type="simple">342F81E7-FADC-5DBB-AC47-E7EE57F1DF64</object-id><label>Figures 28–33.</label><caption><p><tp:taxon-name><tp:taxon-name-part taxon-name-part-type="genus" reg="Epiphragma">Epiphragma</tp:taxon-name-part> (<tp:taxon-name-part taxon-name-part-type="subgenus" reg="Epiphragma">Epiphragma</tp:taxon-name-part>) <tp:taxon-name-part taxon-name-part-type="species" reg="insigne">insigne</tp:taxon-name-part></tp:taxon-name> (van der Wulp, 1878). <bold>28</bold> Ninth tergite, dorsal view <bold>29</bold> outer gonostylus, lateral view <bold>30</bold> inner gonostylus, lateral view <bold>31</bold> hypopygium, lateral view <bold>32</bold> hypopygium, dorsal view <bold>33</bold> hypopygium, ventral view. Scale bars: 0.1 mm.</p></caption><graphic xmlns:xlink="http://www.w3.org/1999/xlink" xlink:href="zookeys-876-039-g007.jpg" position="float" orientation="portrait" xlink:type="simple" id="oo_340891.jpg"><uri content-type="original_file" xlink:type="simple">https://binary.pensoft.net/fig/340891</uri></graphic></fig><fig id="F8" position="float" orientation="portrait"><object-id xmlns:xlink="http://www.w3.org/1999/xlink" content-type="doi" xlink:type="simple">10.3897/zookeys.876.33163.figures34-39</object-id><object-id xmlns:xlink="http://www.w3.org/1999/xlink" content-type="arpha" xlink:type="simple">752C688E-5668-55CE-AC17-BA929EB907E9</object-id><label>Figures 34–39.</label><caption><p><tp:taxon-name><tp:taxon-name-part taxon-name-part-type="genus" reg="Epiphragma">Epiphragma</tp:taxon-name-part> (<tp:taxon-name-part taxon-name-part-type="subgenus" reg="Epiphragma">Epiphragma</tp:taxon-name-part>) <tp:taxon-name-part taxon-name-part-type="species" reg="longitubum">longitubum</tp:taxon-name-part></tp:taxon-name> sp. nov. <bold>34</bold> Ninth tergite, dorsal view <bold>35</bold> outer gonostylus, lateral view <bold>36</bold> inner gonostylus, lateral view <bold>37</bold> hypopygium, lateral view <bold>38</bold> hypopygium, dorsal view <bold>39</bold> hypopygium, ventral view. Scale bars: 0.1 mm.</p></caption><graphic xmlns:xlink="http://www.w3.org/1999/xlink" xlink:href="zookeys-876-039-g008.jpg" position="float" orientation="portrait" xlink:type="simple" id="oo_340892.jpg"><uri content-type="original_file" xlink:type="simple">https://binary.pensoft.net/fig/340892</uri></graphic></fig></tp:treatment-sec><tp:treatment-sec><!--Section generated to contain objects referenced in tp:taxon-treatment.--><fig id="F1" position="float" orientation="portrait"><object-id xmlns:xlink="http://www.w3.org/1999/xlink" content-type="doi" xlink:type="simple">10.3897/zookeys.876.33163.figures1-6</object-id><object-id xmlns:xlink="http://www.w3.org/1999/xlink" content-type="arpha" xlink:type="simple">F1FAC0AC-BB18-5178-A332-225AC13953E7</object-id><label>Figures 1–6.</label><caption><p><bold>1, 2</bold><tp:taxon-name><tp:taxon-name-part taxon-name-part-type="genus" reg="Epiphragma">Epiphragma</tp:taxon-name-part> (<tp:taxon-name-part taxon-name-part-type="subgenus" reg="Epiphragma">Epiphragma</tp:taxon-name-part>) <tp:taxon-name-part taxon-name-part-type="species" reg="acuminatum">acuminatum</tp:taxon-name-part></tp:taxon-name> sp. nov. <bold>3, 4</bold><tp:taxon-name><tp:taxon-name-part taxon-name-part-type="genus" reg="Epiphragma">Epiphragma</tp:taxon-name-part> (<tp:taxon-name-part taxon-name-part-type="subgenus" reg="Epiphragma">Epiphragma</tp:taxon-name-part>) <tp:taxon-name-part taxon-name-part-type="species" reg="henanensis">henanensis</tp:taxon-name-part></tp:taxon-name> sp. nov. <bold>5, 6</bold><tp:taxon-name><tp:taxon-name-part taxon-name-part-type="genus" reg="Epiphragma">Epiphragma</tp:taxon-name-part> (<tp:taxon-name-part taxon-name-part-type="subgenus" reg="Epiphragma">Epiphragma</tp:taxon-name-part>) <tp:taxon-name-part taxon-name-part-type="species" reg="longitubum">longitubum</tp:taxon-name-part></tp:taxon-name> sp. nov. <bold>1, 3, 5</bold> male habitus, lateral view <bold>2, 4, 6</bold> female habitus, lateral view. Scale bars: 1 mm.</p></caption><graphic xmlns:xlink="http://www.w3.org/1999/xlink" xlink:href="zookeys-876-039-g001.jpg" position="float" orientation="portrait" xlink:type="simple" id="oo_340885.jpg"><uri content-type="original_file" xlink:type="simple">https://binary.pensoft.net/fig/340885</uri></graphic></fig><fig id="F3" position="float" orientation="portrait"><object-id xmlns:xlink="http://www.w3.org/1999/xlink" content-type="doi" xlink:type="simple">10.3897/zookeys.876.33163.figures8-11</object-id><object-id xmlns:xlink="http://www.w3.org/1999/xlink" content-type="arpha" xlink:type="simple">3F867025-7D06-5CE3-A5CA-5EE68D02FD49</object-id><label>Figures 8–11.</label><caption><p>Head and thorax (male). dorsal view. <bold>8</bold><tp:taxon-name><tp:taxon-name-part taxon-name-part-type="genus" reg="Epiphragma">Epiphragma</tp:taxon-name-part> (<tp:taxon-name-part taxon-name-part-type="subgenus" reg="Epiphragma">Epiphragma</tp:taxon-name-part>) <tp:taxon-name-part taxon-name-part-type="species" reg="acuminatum">acuminatum</tp:taxon-name-part></tp:taxon-name> sp. nov. <bold>9</bold><tp:taxon-name><tp:taxon-name-part taxon-name-part-type="genus" reg="Epiphragma">Epiphragma</tp:taxon-name-part> (<tp:taxon-name-part taxon-name-part-type="subgenus" reg="Epiphragma">Epiphragma</tp:taxon-name-part>) <tp:taxon-name-part taxon-name-part-type="species" reg="henanensis">henanensis</tp:taxon-name-part></tp:taxon-name> sp. nov. <bold>10</bold><tp:taxon-name><tp:taxon-name-part taxon-name-part-type="genus" reg="Epiphragma">Epiphragma</tp:taxon-name-part> (<tp:taxon-name-part taxon-name-part-type="subgenus" reg="Epiphragma">Epiphragma</tp:taxon-name-part>) <tp:taxon-name-part taxon-name-part-type="species" reg="insigne">insigne</tp:taxon-name-part></tp:taxon-name> (van der Wulp, 1878) <bold>11</bold><tp:taxon-name><tp:taxon-name-part taxon-name-part-type="genus" reg="Epiphragma">Epiphragma</tp:taxon-name-part> (<tp:taxon-name-part taxon-name-part-type="subgenus" reg="Epiphragma">Epiphragma</tp:taxon-name-part>) <tp:taxon-name-part taxon-name-part-type="species" reg="longitubum">longitubum</tp:taxon-name-part></tp:taxon-name> sp. nov. Scale bars: 1 mm.</p></caption><graphic xmlns:xlink="http://www.w3.org/1999/xlink" xlink:href="zookeys-876-039-g003.jpg" position="float" orientation="portrait" xlink:type="simple" id="oo_340887.jpg"><uri content-type="original_file" xlink:type="simple">https://binary.pensoft.net/fig/340887</uri></graphic></fig><fig id="F4" position="float" orientation="portrait"><object-id xmlns:xlink="http://www.w3.org/1999/xlink" content-type="doi" xlink:type="simple">10.3897/zookeys.876.33163.figures12-15</object-id><object-id xmlns:xlink="http://www.w3.org/1999/xlink" content-type="arpha" xlink:type="simple">EC5914E1-588C-5EDF-9BF8-B63732CAE4EE</object-id><label>Figures 12–15.</label><caption><p>Wing (male). <bold>12</bold><tp:taxon-name><tp:taxon-name-part taxon-name-part-type="genus" reg="Epiphragma">Epiphragma</tp:taxon-name-part> (<tp:taxon-name-part taxon-name-part-type="subgenus" reg="Epiphragma">Epiphragma</tp:taxon-name-part>) <tp:taxon-name-part taxon-name-part-type="species" reg="acuminatum">acuminatum</tp:taxon-name-part></tp:taxon-name> sp. nov. <bold>13</bold><tp:taxon-name><tp:taxon-name-part taxon-name-part-type="genus" reg="Epiphragma">Epiphragma</tp:taxon-name-part> (<tp:taxon-name-part taxon-name-part-type="subgenus" reg="Epiphragma">Epiphragma</tp:taxon-name-part>) <tp:taxon-name-part taxon-name-part-type="species" reg="henanensis">henanensis</tp:taxon-name-part></tp:taxon-name> sp. nov. <bold>14</bold><tp:taxon-name><tp:taxon-name-part taxon-name-part-type="genus" reg="Epiphragma">Epiphragma</tp:taxon-name-part> (<tp:taxon-name-part taxon-name-part-type="subgenus" reg="Epiphragma">Epiphragma</tp:taxon-name-part>) <tp:taxon-name-part taxon-name-part-type="species" reg="insigne">insigne</tp:taxon-name-part></tp:taxon-name> (van der Wulp, 1878) <bold>15</bold><tp:taxon-name><tp:taxon-name-part taxon-name-part-type="genus" reg="Epiphragma">Epiphragma</tp:taxon-name-part> (<tp:taxon-name-part taxon-name-part-type="subgenus" reg="Epiphragma">Epiphragma</tp:taxon-name-part>) <tp:taxon-name-part taxon-name-part-type="species" reg="longitubum">longitubum</tp:taxon-name-part></tp:taxon-name> sp. nov. Scale bars: 1 mm.</p></caption><graphic xmlns:xlink="http://www.w3.org/1999/xlink" xlink:href="zookeys-876-039-g004.jpg" position="float" orientation="portrait" xlink:type="simple" id="oo_340888.jpg"><uri content-type="original_file" xlink:type="simple">https://binary.pensoft.net/fig/340888</uri></graphic></fig></tp:treatment-sec><ref-list><ref id="B9"><mixed-citation xmlns:xlink="http://www.w3.org/1999/xlink" xlink:type="simple"><person-group><name name-style="western"><surname>Mao</surname><given-names>M</given-names></name><name name-style="western"><surname>Yang</surname><given-names>D</given-names></name></person-group> (<year>2009</year>) <article-title>New species of the genus <italic><tp:taxon-name><tp:taxon-name-part taxon-name-part-type="genus">Epiphragma</tp:taxon-name-part></tp:taxon-name></italic> Osten Sacken from Yunnan, southwest China (<tp:taxon-name><tp:taxon-name-part taxon-name-part-type="order">Diptera</tp:taxon-name-part></tp:taxon-name>, <tp:taxon-name><tp:taxon-name-part taxon-name-part-type="family">Limoniidae</tp:taxon-name-part></tp:taxon-name>).</article-title><source>Zootaxa</source><volume>2121</volume>: <fpage>44</fpage>–<lpage>56</lpage>. <ext-link xlink:type="simple" ext-link-type="doi" xlink:href="10.11646/zootaxa.2121.1.5">https://doi.org/10.11646/zootaxa.2121.1.5</ext-link></mixed-citation></ref></ref-list></tp:taxon-treatment>
